# Supplementary material for: Persistent hyperammonia and altered concentrations of urea cycle metabolites in a 5-day swine experiment of sepsis
Source: Sci Rep. 2021 Sep 16;11:18430. doi: 10.1038/s41598-021-97855-7 (PMC8445921; doi:10.1038/s41598-021-97855-7)
Supplement: Supplementary file 2 — Supplementary Information 2. [file 41598_2021_97855_MOESM2_ESM.xlsx]

## Sheet: Plasma
PIG ID	Time point	Ac-Orn	ADMA	alpha-AAA	Carnosine	Creatinine	Kynurenine	Putrescine	Serotonin	Spermidine	t4-OH-Pro	Taurine	total DMA	H1	Ala	Arg	Asn	Asp	Cit	Gln	Glu	Gly	His	Ile	Leu	Lys	Met	Orn	Phe	Pro	Ser	Thr	Trp	Tyr	Val	C0	C2	C12:1	C18:1	lysoPC a C16:0	lysoPC a C16:1	lysoPC a C17:0	lysoPC a C18:0	lysoPC a C18:1	lysoPC a C18:2	lysoPC a C20:3	lysoPC a C20:4	PC aa C28:1	PC aa C30:0
10	T1	10.4	1.24	164	24.9	111	4.53	1.52	0.765	1.03	37.3	135	2.75	3875	337	78.8	46.3	41	44.1	439	401	510	59.9	200	347	259	29.3	93.2	117	107	104	134	57.1	65.2	371	3.22	0.56	0.214	0.032	6.48	0.449	0.27	3.81	4.03	2.25	0.184	1.16	0.27	0.733
10	T2	18.5	1.73	84.8	20	164	2.93	2.85	0.912	0.353	49.5	158	3.3	8529	380	181	57.9	25.3	47.4	724	340	785	33.8	219	257	416	60	95.4	148	174	138	167	41.9	88.1	397	7.55	0.501	0.336	0.047	23.7	1.22	0.493	13.8	11.9	7.54	0.359	4.05	0.056	1.19
10	T3	14.1	1.31	81.8	13.9	137	1.43	0.983	0.327	0.278	32.9	107	2.44	10337	245	101	32.8	12.8	34	524	214	685	33.8	254	266	286	24.3	77.8	133	101	120	116	14.9	54.2	318	4.19	0.872	0.25	0.095	27.6	1.45	0.552	15.6	20.2	19.9	0.467	8.04	0.296	0.22
10	T4	12.3	1.27	23.9	12.3	94.2	0.912	0.654	0.054	0.154	37.8	49.7	2.11	7793	186	135	37.6	10.4	45.9	490	158	900	35.7	292	303	409	55.9	99.5	129	162	112	129	33.9	98.9	328	4.01	0.851	0.118	0.039	37.4	1.72	0.845	35.6	23.2	24.5	0.801	9.76	0.279	0.746
10	T5	8.94	1.19	35.2	9.7	86.8	1.24	0.518	0.058	0.088	42	38.2	1.76	5677	186	138	53.9	10.1	70.2	622	110	973	52.6	256	351	510	64.2	167	126	199	116	238	40.4	134	388	2.83	0.282	0.093	0.036	28	1.06	0.521	22.4	14.2	11.3	0.397	4.17	0.225	0.841
11	T1	8.29	1.15	55.6	9.75	74.2	0.843	0.724	0.108	0.185	44.1	35.7	2.06	3730	389	119	42.3	33.1	35.6	450	362	428	27.5	198	273	216	30.7	87.1	79.8	111	109	133	26.4	50.3	270	3.08	0.826	0.096	0.029	8.22	0.592	0.345	5.47	5.33	2.61	0.211	1.6	0.179	0.506
11	T2	14.8	1.7	103	15.9	119	0.83	1.67	0.073	0.249	41.3	77.9	2.9	6438	348	157	46	29.9	47.7	593	419	468	40.3	309	328	271	48.8	107	151	170	144	180	19.3	63.9	397	5.52	1.13	0.252	0.057	25.3	1.27	0.708	15.6	15.9	10.6	0.466	5.55	0.234	0.755
11	T3	11.8	1.27	42.2	10.8	108	0.556	0.763	0.11	0.196	32.8	51.7	2.15	6961	374	105	34.4	18.3	34.5	482	242	499	28.1	292	225	211	31.2	78.9	122	114	112	127	16	47	280	4.2	1.06	0.116	0.042	25.1	1.28	0.592	20.8	15.4	12.6	0.495	5.17	0.262	0.923
11	T4	8.47	1.13	46.2	11.7	111	0.816	2.59	0.052	0.146	27.4	31.7	1.96	9577	304	94	33	19.4	37.1	411	126	409	35.7	228	215	206	24.8	74.5	116	109	91.5	119	16.2	58.9	258	2.8	1.04	0.101	0.061	1.06	1	0.406	10.1	10.9	8.82	0.3	3.51	0.297	0.887
11	T5	5.77	0.964	30	8.83	76.9	0.593	0.466	0.05	0.075	28.3	25.2	1.55	4570	241	135	47	11.5	50.7	376	176	498	47.6	248	273	378	57.9	124	116	186	109	187	20.8	105	307	7.08	0.999	0.083	0.032	22.2	1.45	0.581	18.2	20.3	20	0.632	5.71	0.264	0.627
12	T1	11.4	1.97	128	18	133	1.82	1.6	0.105	0.152	66.4	90.2	3.46	6718	347	162	55.7	18.4	62.9	658	283	992	74.4	265	439	357	36.2	131	148	162	218	218	63.9	77.6	451	2.82	0.816	0.254	0.051	9.16	0.721	0.306	6.43	6.4	3.02	0.243	1.85	0.215	0.621
12	T2	9.79	1.49	34.4	11.9	143	2.69	9.66	0.107	0.141	39	119	2.77	5683	370	137	30.1	50	51.9	783	256	772	49.4	126	183	328	48.3	82.7	156	148	140	190	31	75.2	266	4.3	0.319	0.223	0.022	5.67	0.329	0.198	3.18	3.11	1.69	0.113	0.722	0.164	0.512
12	T3	9.02	1.81	73.8	12.3	119	2.26	1.69	0.129	0.18	26.4	66.9	2.63	6672	244	99.6	5.76	41.5	38.2	482	218	499	62.2	180	193	310	19.9	84.1	175	101	96.7	110	10.4	44.2	280	4.35	0.42	0.177	0.038	8.53	0.433	0.255	4.53	5.16	3.52	0.162	1.11	0.167	0.556
12	T4	7.05	1.72	59.2	10.4	109	1.95	2.01	0.049	0.162	20.7	49.3	2.48	5557	266	72.6	5.9	37.4	46.5	339	271	526	64.8	218	193	342	20.8	74.2	170	112	107	78	11.2	54.7	263	3.89	0.52	0.097	0.009	13.8	0.66	0.433	9.47	6.39	5.37	0.35	2.37	0.197	0.686
12	T5	4.8	1.96	56.3	7.04	99.7	2.09	1.77	0.013	0.133	20.3	44.2	2.85	5624	278	88.3	15	33.2	67.9	492	205	477	64.4	226	232	410	25.3	100	179	143	100	79.7	8.93	101	265	2.69	0.266	0.092	0.027	13.5	0.604	0.343	7.99	7.45	6.02	0.25	2.16	0.175	0.631
14	T1	17.7	1.62	111	15.7	98	3.35	1.45	0.116	0.241	61.5	98.3	2.71	6323	272	129	55.1	40	60.5	556	276	617	89.2	259	381	314	45.5	112	119	201	98.2	154	64.6	97.3	466	3.08	1.05	0.094	0.042	14.3	1.29	0.384	10.1	9.26	4.96	0.243	2.74	0.385	0.674
14	T2	14.3	1.69	48.7	10.8	168	2.04	6.05	0.199	0.406	38.6	100	3.61	3470	209	113	41.2	26.7	50.7	642	194	572	51	160	229	232	29.8	78.5	123	119	84.7	91.7	20.3	54.7	279	3.08	2.28	0.246	0.052	5.77	0.504	0.238	3.78	4.35	2.78	0.149	1.15	0.292	0.819
14	T3	15.4	1.52	46.9	10.7	146	2.11	2.91	0.264	0.274	23	71.7	3.04	5060	199	71.1	6.86	50.5	39.3	412	224	504	41	149	143	198	20.6	53.4	157	77.5	87.3	64.9	13.7	35.4	182	5.96	2.46	0.18	0.089	14.4	0.772	0.454	12.7	9.07	6.64	0.257	3.04	0.338	1.27
14	T4	10.9	1.19	39.7	6.7	83.3	1.29	2.09	0.059	0.126	21.1	28.8	2.32	4699	169	57.6	4.6	30.8	21.8	291	122	489	37.8	148	132	226	20.4	33.7	126	80.4	76.2	52.6	12.1	41	168	4.62	1.17	0.17	0.071	17.7	0.842	0.457	18.1	8.89	6.53	0.325	3.3	0.267	1.02
14	T5	13.5	2.07	77.2	8.85	110	2.03	2.57	0.016	0.097	33	38.3	3.28	6526	329	101	9.38	48.6	53.3	496	238	775	57.4	214	214	410	35	77	152	138	82.2	98.8	17	73.6	259	4.56	0.733	0.12	0.078	19.6	0.859	0.523	17.7	11.3	10.3	0.637	5.43	0.28	1.04
16	T1	25.3	2.26	111	31.4	140	2.05	1.38	0.045	0.411	67.3	137	4.29	7668	373	159	51.7	24.9	71.1	651	279	781	104	340	573	332	38.8	124	163	180	174	151	81.1	107	546	4.61	1.51	0.262	0.051	15.1	1.11	0.15	9.37	10.4	5.44	0.342	3.69	0.336	0.677
16	T2	16.4	1.55	34.6	15.8	124	1.18	1.2	0.057	0.157	35.3	123	2.65	4558	264	110	46.4	18.5	48.6	545	145	605	63.8	178	248	208	33.9	61.5	121	132	134	111	22.5	61	303	4.72	1.41	0.095	0.036	17.5	1	0.336	8.54	10.1	5.62	0.222	3.18	0.306	0.801
16	T3	11.7	0.879	20.1	9.7	75.5	0.808	0.413	0.064	0.095	15.9	59.9	1.4	3195	70.1	52.4	20.2	5.99	25.9	298	54	489	46.4	166	159	125	15.3	41.3	74.3	58.6	67.4	75.8	14	36.8	184	2.5	1.72	0.071	0.049	18.6	1.16	0.517	14.3	14.9	11.7	0.279	4.42	0.217	0.617
16	T4	7.36	0.76	7.23	8.59	72.7	0.676	0.893	0.03	0.075	14.8	37.2	1.19	3900	87.2	52	18	5.64	29.9	224	54.8	433	36.4	122	118	129	19.3	29.5	61.1	64.3	61.5	67.1	15.9	32.3	142	2.28	0.492	0.079	0.026	16.3	0.735	0.489	13.5	9.92	9.31	0.327	3.32	0.134	0.436
16	T5	3.33	0.321	3.44	3.17	34.5	0.469	0.159	0.036	0.033	9.74	14.9	0.601	2061	101	41.6	14	3.24	24	127	29.2	357	24.2	80.7	87.8	140	17	32.2	36.4	62.6	39.9	55.5	10.7	30	117	1.39	0.152	0.06	0.019	6.43	0.342	0.176	6.14	3.71	2.69	0.223	1.04	0.11	0.277
18	T1	12.7	1.75	132	18.1	86.4	2.39	1.18	0.04	0.172	54.7	102	2.63	4159	300	125	57.1	18.7	53.3	531	261	574	85.4	222	391	303	37.8	79.8	119	158	118	140	56.5	85.1	404	2.77	0.965	0.181	0.035	7.96	0.639	0.267	6.11	5.57	3.08	0.192	2.06	0.255	0.476
18	T2	21.9	2.12	111	28.2	147	2.87	1.95	0.097	0.28	56.6	127	3.79	6009	312	169	65.3	19.1	56.9	587	236	719	105	360	487	351	62.4	83.6	179	200	123	198	62.1	115	576	4.83	2.53	0.249	0.062	19.2	1.14	0.434	13.3	13.9	8.4	0.299	5.46	0.406	1.21
18	T3	15.5	1.21	37.6	15.4	104	1.8	1.14	0.029	0.162	41.7	68.4	2.08	7173	109	109	39.1	10.1	40.8	459	135	691	81.4	286	290	286	36.8	49.5	119	136	90.8	111	35.3	70.1	404	3.43	0.84	0.19	0.035	31.5	1.18	0.618	24.6	22	20.8	0.707	15.2	0.286	0.889
18	T4	14	1.36	33.2	13	82.5	0.974	0.89	0.075	0.153	53.9	47.7	2.03	6554	116	141	38.7	7.36	46.8	447	127	965	75	306	318	436	48.6	62.7	99.2	142	91.8	152	33.6	70.6	355	3.65	0.73	0.114	0.039	29.9	1.28	0.585	26.4	19.2	16.9	0.692	10.1	0.233	0.582
18	T5	6.35	0.754	19.2	7.54	53.4	0.644	0.496	0.042	0.078	32.2	30.8	1.05	3642	136	88.9	30.2	6.44	50.6	347	122	625	51.3	175	211	367	32.5	61.3	57.4	122	65	114	12.7	54.9	249	1.83	0.244	0.056	0.019	18	0.746	0.493	14.6	10.1	8.7	0.384	3.91	0.156	0.493
19	T1	15.5	2.05	40.9	12.6	96	0.951	1.24	0.107	0.37	53	37	3.35	6884	364	190	55.7	22.5	63	563	247	590	60	362	491	342	40.4	104	122	153	177	178	64.7	88.4	412	5.06	0.922	0.186	0.054	20.3	1.18	0.797	15.8	14.6	9.33	0.668	7.18	0.369	0.823
19	T2	11.9	1.16	67.8	10.5	102	0.813	1.28	0.091	0.228	30.7	30.8	2.22	5672	276	105	43.1	17.8	49.3	513	200	534	50.4	189	213	250	26.7	71.4	96.5	119	147	166	20.7	52.1	281	3.46	1.1	0.181	0.038	10.2	0.57	0.521	7.47	7.55	4.85	0.263	2.85	0.26	0.654
19	T3	11.8	1.06	20.2	9.13	96	0.692	0.741	0.042	0.164	29.8	34	1.7	5986	289	114	38.8	20.3	48.5	522	263	638	40.7	178	143	316	32.2	70.2	84.6	134	121	140	16.9	53.9	183	4.74	0.379	0.176	0.032	22.4	0.923	0.658	17.7	14.5	12.3	0.635	7.33	0.223	0.611
19	T4	9.41	0.872	13	6.44	72.4	0.64	0.587	0.042	0.121	28.5	20.3	1.25	5350	244	94.9	32	18.7	48.1	386	183	720	35.7	168	151	299	31.1	71.4	64.7	129	117	124	17.9	43.2	176	3.81	0.384	0.093	0.028	20.4	0.77	0.538	16.3	12.1	10.3	0.59	6.02	0.223	0.555
2	T1	11.2	1.46	62	12.6	75.2	2.17	1.42	0.151	0.307	58.2	104	2.14	4271	374	159	64.5	31.6	40.8	505	405	695	35.8	189	307	335	37.3	108	113	160	119	155	56.5	70.7	305	3.3	0.57	0.099	0.023	7.92	0.407	0.326	5.82	2.97	1.74	0.121	1.31	0.199	0.433
2	T2	20	1.74	215	45.2	243	41.1	5.5	0.052	0.328	62.7	317	3.75	4720	954	171	91.6	61.4	99.3	1114	623	951	90.6	292	470	422	78.3	195	255	345	205	362	70.1	117	545	10.9	1.24	0.284	0.03	6.47	0.336	0.207	3.72	1.96	1.33	0.128	0.676	0.236	0.672
2	T3	14.4	1.69	54.3	24.3	187	3.22	2.17	0.041	0.21	29.2	134	4.17	4993	247	89.7	9.1	41	39.6	354	111	391	40.1	143	142	251	26.1	53.9	223	95.8	99.5	77	12.7	47.7	207	23.2	3.81	0.349	0.116	21.4	0.797	0.456	14.4	7.22	7.68	0.264	2.94	0.196	0.746
2	T4	13.6	1.35	49.6	14.3	123	4	1.31	0.009	0.138	23.6	71	2.94	5602	290	80.8	6.43	35	26.7	270	114	478	42.3	180	176	307	31.1	53.5	175	106	94.4	77.7	22.8	86.8	211	24.6	2.81	0.222	0.081	34	1.2	0.559	18.5	8.46	7.98	0.344	3.08	0.229	0.752
2	T5	9.24	1.76	63.8	9.33	97.8	2.33	1.49	0.032	0.17	23	53.8	2.67	3702	343	105	6.04	46.8	51.8	460	133	430	60.9	196	179	379	34.9	97.1	146	152	77.1	109	10.1	97.7	205	10.9	1.52	0.195	0.076	20.1	0.789	0.506	12.5	5.65	4.58	0.198	1.62	0.162	0.684
20	T1	12.9	2	121	23	139	1.93	2.78	0.08	0.235	45.9	41.8	3.87	4699	473	170	46.9	41.2	64.5	550	554	756	78.1	242	332	308	26.9	126	125	116	192	178	33.4	73.6	340	4.1	0.962	0.249	0.023	6.53	0.405	0.513	5.01	4.82	2.69	0.134	1.68	0.056	0.734
20	T2	15.7	1.58	120	32.3	215	5.48	7.41	0.066	0.23	33.8	87.6	4.1	5719	520	160	55.9	48.6	94	1010	518	691	117	158	253	324	48	116	183	159	163	174	20.7	80.1	325	8.05	0.861	0.31	0.021	7.54	0.523	0.439	4.54	5.32	3.52	0.162	1.66	0.203	0.976
20	T3	14.9	1.57	67.4	25.7	191	5.16	2.45	0.016	0.135	25.6	126	3.66	7039	397	95.9	6.79	48.1	53.8	602	273	429	103	136	153	267	23.9	61.7	206	105	110	75.9	10.6	44.4	210	52.3	2.38	0.267	0.068	15	0.67	0.546	13.3	10.2	8.49	0.297	4.22	0.303	1.4
20	T4	8.33	1.1	48.9	12.2	115	3.03	2.2	0.011	0.123	13.3	68.7	2.17	6002	294	57.6	3.54	32.5	29.3	242	189	297	70.5	122	107	209	14.7	29.1	183	68.8	85.9	49	9.5	42.5	154	19	1.87	0.183	0.036	10.8	0.546	0.491	9.02	10.2	10.7	0.598	6.42	0.227	1.02
20	T5	7.72	1.52	125	11.4	113	4.78	3.1	0.0045	0.097	12.7	66.8	2.6	6908	416	73.9	3.64	44	40.6	296	305	318	66.8	171	161	280	17	58.6	225	98.3	108	66.4	9.61	64.8	232	12.8	1.42	0.172	0.037	10.7	0.503	0.533	8.58	5.62	5.43	0.327	2.47	0.211	0.71
21	T1	12.3	2.32	207	29.8	123	3.19	1.64	0.258	0.458	77.8	94.8	3.43	8460	425	182	73.6	48.4	67.4	775	396	836	93.3	448	717	394	45.6	164	170	213	240	288	75.4	128	625	4.6	0.901	0.279	0.037	10.9	0.802	0.461	9.1	10.1	5.58	0.276	4.05	0.329	0.977
21	T2	9.39	1.53	108	25.3	170	7.72	4.3	0.043	0.312	40.7	119	3.28	4864	482	133	66	35.1	52.5	837	255	537	73.6	241	381	252	53.3	89.8	182	176	161	156	41.6	88.1	451	6.6	1.81	0.343	0.037	6.34	0.373	0.241	4.93	4.01	2.73	0.141	1.58	0.229	0.659
21	T3	8.78	1.84	56.5	16.2	152	3.84	1.27	0.064	0.122	24.6	108	3.2	5371	282	90.8	6.84	46.7	28.1	400	137	417	49.4	184	195	285	29.7	52.2	195	96.9	93.1	73.8	13.5	47.3	254	22.2	1.48	0.302	0.035	10.5	0.533	0.363	8.5	5.36	3.22	0.15	1.65	0.227	0.938
21	T4	6.65	1.57	75.7	10	97.8	2.54	1.01	0.02	0.08	18.2	55.3	2.51	5315	307	74.3	4.29	39.4	27.8	375	230	400	51.3	218	218	267	26	48.2	175	112	88.7	68.3	13.3	56.4	267	12.7	1.08	0.192	0.048	14.3	0.575	0.477	10.3	5.74	4.01	0.337	1.74	0.224	0.894
21	T5	6.29	1.98	86.4	9.27	94.2	1.75	1.33	0.084	0.258	21.5	49.5	3.04	5708	317	85.5	16.6	42.1	38	402	230	463	58.9	298	311	327	28.3	71.5	182	161	115	77.7	13.2	77.7	344	8.02	1.04	0.198	0.043	19.8	0.735	0.57	14.8	14.2	14	1.02	5.73	0.263	0.771
22	T1	9.05	2.01	38.1	11.7	81.6	1.65	0.824	0.051	0.147	53.7	22.2	2.7	8074	405	197	46.5	22	50.9	564	214	625	48.9	298	368	400	38.2	114	105	161	141	126	55.7	78.8	367	4.09	0.851	0.169	0.056	23.6	1.33	0.887	21	14.6	7.49	0.273	5.87	0.261	0.692
22	T2	9.22	1.57	72.7	14.5	106	2.02	1.25	0.029	0.213	39.1	21.4	2.25	4883	346	132	44.2	23.5	51	542	230	552	44.6	222	290	315	39.7	88	117	135	131	161	33.2	78.8	333	3.99	1.04	0.23	0.054	17.5	0.994	0.525	13.4	12.5	7.57	0.294	4.71	0.273	0.926
22	T3	9.09	1.61	36.8	18.8	131	2.1	1.37	0.071	0.171	42.1	28.5	2.65	7159	231	145	40.3	26.3	42.7	416	249	775	72.5	263	226	384	42.5	86.1	99.9	142	128	177	36.7	88.4	318	4.02	1.06	0.1	0.044	50.5	2.47	1.04	28.7	33.9	32.3	1.13	18.8	0.408	1.02
22	T4	5.39	1.19	19.9	12.3	89.5	1.26	0.651	0.025	0.1	28.6	16.1	1.78	4864	248	92.6	31.1	15.1	38.2	240	199	596	51.7	196	183	312	34	59.7	63.3	110	78.9	133	25.1	54	212	3.27	0.442	0.1	0.028	25.2	0.963	0.583	18.4	12.3	10.1	0.412	4.7	0.175	0.524
22	T5	5.41	1.21	19.5	15.1	100	1.74	0.672	0.884	0.431	39.5	59.3	1.81	5782	355	115	41.7	23.2	72.7	464	249	830	74.8	237	305	480	45.3	103	91.1	185	118	192	35.2	109	351	3.17	0.357	0.066	0.021	33.8	1.32	0.703	23.7	17.8	15.6	0.593	5.9	0.293	0.887
23	T1	7.74	1.96	70.2	20.9	105	1.16	0.975	0.064	0.28	62.4	94.9	3.37	5657	295	155	54.4	23.4	48.8	567	249	604	41.8	337	428	376	30.1	109	124	146	118	158	70.2	85.1	453	3.97	0.826	0.084	0.033	8.67	0.504	0.176	6.61	5.4	2.53	0.166	2.12	0.25	0.606
23	T2	8.92	1.79	43.4	10.7	123	0.756	2.42	0.036	0.328	44.1	144	3.03	6656	292	166	61.3	21.5	54.2	621	174	619	17.6	294	315	392	52.9	113	142	168	128	190	38.7	75.4	415	8.61	0.777	0.083	0.026	21.7	0.81	0.395	14.2	8.51	4.06	0.233	3.13	0.323	0.831
23	T3	8.53	1.46	68.8	7.23	101	0.864	0.95	0.065	0.218	33	104	2.26	8191	208	135	38	16.3	35	476	192	642	15.6	337	278	332	32.5	107	131	128	117	153	29	69.3	377	4.32	1.26	0.1	0.058	34	1.6	0.568	21.2	23.6	16.8	0.702	10.1	0.426	0.801
23	T4	6.2	1.37	43	8.83	82.7	0.879	0.695	0.012	0.112	33.1	63.4	1.98	5696	182	128	41.5	12.5	36.9	471	133	693	19.8	282	319	337	37.8	94.4	132	126	108	169	36.1	67.5	332	3.9	0.579	0.082	0.028	26.6	0.887	0.433	17.7	15	12.3	0.472	6.65	0.342	0.583
23	T5	6.75	1.29	27.1	10.6	101	0.854	0.873	0.03	0.118	40.9	64.5	2.05	8318	203	138	46.7	20.1	40.1	503	197	749	22	312	298	442	48.6	115	117	177	122	241	32.3	80.1	364	4.54	0.655	0.065	0.03	34.9	1.28	0.545	22.1	22.4	23.1	0.915	11.9	0.337	0.72
24	T1	14.7	2.59	105	20.4	126	1.83	1.27	0.052	0.391	84.1	87.4	3.77	7576	351	189	65.8	29	69.2	602	212	839	72.1	409	497	374	55.9	134	154	229	149	183	88.8	105	517	5.22	0.91	0.086	0.033	19.9	1.14	0.468	14.4	14.1	7.89	0.366	4.66	0.395	0.626
24	T2	13.8	1.93	56.2	18.2	167	2.88	6.5	0.033	0.255	55.8	141	3.08	6481	431	145	61.7	23.9	60.6	951	252	643	81.4	245	297	253	58.2	79.6	160	210	151	128	53.8	84.5	433	6.14	1.32	0.106	0.041	8.62	0.501	0.178	4.73	4.57	2.89	0.178	1.41	0.277	0.915
24	T3	10.9	1.87	53.8	12.8	181	2.97	3.37	0.028	0.135	35.1	116	3.28	5677	266	90.7	9.17	53.9	47	646	295	422	54.2	127	120	249	34.3	53.8	132	128	80.3	55	12.4	37.5	188	18.6	1.41	0.109	0.067	12.3	0.576	0.236	7.6	6	3.95	0.159	1.54	0.221	0.82
24	T4	7.54	1.63	53	8.3	135	2.61	1.54	0.027	0.14	22.6	67	2.72	5024	217	59.9	6.53	37.6	31.2	371	255	358	41.6	129	159	182	19.9	34.4	130	82.6	68.2	40	9.21	34.8	157	7.96	0.675	0.072	0.023	14	0.567	0.225	8.81	4.56	3.16	0.186	1.16	0.204	0.675
24	T5	6.65	1.76	56.9	7.29	120	1.79	1.76	0.017	0.167	24.2	61.1	2.58	5161	282	71	18.6	39.9	42.9	433	341	459	47.1	160	177	268	23.2	42.2	130	102	72.2	41.4	9.63	42.5	183	4.85	0.547	0.075	0.024	18.7	0.772	0.29	12.8	7.2	5.69	0.336	2.14	0.233	0.688
25	T1	18.2	2.29	70.8	12.1	107	1.63	1.25	0.123	0.211	61.8	63.2	3.47	5149	356	196	66.1	36.9	62	648	280	971	45.8	269	398	480	47.5	123	122	180	163	259	67.7	108	402	3.76	1.28	0.053	0.041	14.3	0.976	0.287	9.7	9.22	5.4	0.242	3.6	0.412	0.817
25	T2	13.1	1.39	55.9	10.1	149	2.29	5.44	0.094	0.159	28.9	90.6	2.61	4108	337	116	48.6	28.7	42.7	619	216	548	38	137	210	277	39.4	69.1	128	115	121	152	27	65.1	270	4.25	1.47	0.096	0.033	8.09	0.455	0.241	4.49	4.36	2.91	0.157	1.39	0.368	0.967
25	T3	12.1	1.67	54.4	13.1	175	3.68	3.8	0.029	0.088	30.2	120	3.34	5174	262	75.3	9.24	53.6	32.5	547	191	389	32.5	96.6	140	266	23	53.2	146	95	77.8	64.3	6.31	29.3	168	10.1	1.19	0.088	0.07	16.8	0.809	0.257	9.67	8.66	7.48	0.193	3.12	0.306	1.27
25	T4	9.27	1.41	37.7	13.6	235	3.05	3.08	0.029	0.162	20.5	60.4	4.02	5904	243	50.4	4.86	37	22	318	131	287	38.9	101	105	183	17.2	29.5	133	68.2	67.1	43.2	8.54	32.1	117	7.19	0.825	0.088	0.056	15.5	0.564	0.232	10	6.52	5.35	0.301	2.44	0.33	1.3
25	T5	10.4	1.98	44.5	11.6	174	3.67	2.82	0.0045	0.106	23.4	45.1	4.03	7714	320	63.2	19.6	31.7	28.8	324	153	443	57.3	188	167	305	22.2	42	166	84.7	97.6	66.1	12.5	61.1	169	7.83	1.07	0.069	0.093	24.2	0.808	0.398	15.6	8.55	7.22	0.366	3.64	0.378	1.4
27	T1	10	2.73	89.3	16.7	129	2	1.1	0.115	0.274	94.9	101	4.16	5750	502	200	71.2	29.5	80	763	352	961	62.2	418	500	387	33	174	139	221	210	145	52.3	99.8	471	3.87	1.33	0.063	0.036	10.8	0.746	0.275	5.98	6.58	3.39	0.186	2.36	0.34	0.789
27	T2	9.78	1.85	65.3	11.1	156	1.7	2.29	0.181	0.29	61.7	90.8	3.2	5716	318	158	53.5	28.3	61.7	737	236	771	28.3	321	328	308	36.5	91.5	126	185	158	163	21.5	78.1	410	4.45	1.98	0.099	0.071	22.8	1.31	0.513	12.5	15.3	9.1	0.364	5.23	0.384	0.822
27	T3	8.34	1.52	20.8	10.3	150	1.13	1.22	0.027	0.147	41.8	83.4	2.53	7255	231	128	43	22.9	40.3	532	224	620	21.8	267	183	303	39.2	70.7	113	130	97.9	137	17.5	65.8	242	5.89	1.54	0.075	0.029	35.2	1.63	0.679	26.1	26.7	24	0.763	10.4	0.362	0.767
27	T4	6.4	1.68	41.4	10.8	131	0.906	0.569	0.021	0.102	39.7	61	2.63	5178	269	119	49.8	28.3	58	584	208	828	25	287	222	296	35.9	98.2	99.4	145	112	175	17.8	63.2	223	4.21	0.791	0.046	0.021	22.3	0.919	0.453	18	19.3	17.7	0.98	9.95	0.33	0.667
27	T5	6.72	1.55	30.4	10.9	120	1.27	0.651	0.074	0.098	46.2	53.7	2.23	8690	331	154	64.3	21.2	76.9	736	198	1116	38.6	390	333	525	69.6	150	123	283	156	272	29.4	123	347	4.45	0.418	0.064	0.018	33.6	1.01	0.582	25.7	13.8	11.3	0.563	6.06	0.331	0.8
3	T1	21.1	1.52	104	19.3	112	2.7	0.923	0.031	0.399	66.8	72.5	2.32	6340	291	153	49.8	23.5	69.1	664	220	631	72.6	419	578	321	32.9	128	143	227	130	136	84.2	91.4	609	3.89	1.33	0.208	0.034	14.3	0.672	0.481	8.51	7.54	4.47	0.213	2.56	0.253	0.493
3	T2	16.6	1.29	65.3	22.1	206	7.05	6.91	0.379	0.321	43.5	126	2.83	4438	614	113	56.2	23.2	80.6	901	314	599	58.1	161	250	304	42.4	78.5	133	195	123	144	36.1	70.8	363	6.55	0.733	0.22	0.024	6.55	0.33	0.229	3.58	2.57	1.67	0.106	0.668	0.183	0.391
3	T3	15.4	1.32	67.6	13.4	160	4.89	1.51	0.011	0.147	23.8	121	2.87	4489	242	89.8	6.9	45.5	45.2	507	268	429	55	157	198	291	22.6	72.1	178	111	92.5	73	12.9	43.5	277	10.5	0.915	0.176	0.04	18.6	0.683	0.536	10.4	6.77	6.25	0.224	2.01	0.174	0.574
3	T4	14.1	1.42	59.6	9.6	123	1.88	1.02	0.0045	0.148	22.7	68.2	2.62	5289	253	70.5	6.08	36.8	35.7	378	238	521	54.8	180	179	288	20.8	59.1	148	101	98.1	73.8	13.1	46	226	7.72	0.891	0.172	0.045	26.2	0.908	0.548	16.6	8.32	8.59	0.325	2.6	0.181	0.503
3	T5	11.4	1.69	40.5	8.34	101	1.02	1.14	0.016	0.16	28.3	51.9	2.25	5184	225	96.8	7.9	36.8	48.4	357	190	623	58.2	207	221	413	28.1	67.5	122	119	108	67.5	9.54	49.2	226	4.22	0.899	0.086	0.034	27.5	0.793	0.553	19.9	10.4	12	0.409	4.35	0.178	0.489
4	T1	11.1	2.06	66.3	22.1	155	1.24	4.13	0.03	0.289	65.3	38.8	3.47	7748	481	189	71.2	31	81.1	864	328	979	78	284	430	436	52.2	157	162	172	192	327	70.5	86.1	449	4.67	0.582	0.257	0.031	14.2	0.676	0.502	7.6	6.6	3.8	0.249	2	0.326	0.802
4	T2	11.1	1.62	41.3	26.4	203	1.84	10.5	0.052	0.269	40.5	66.3	3.38	4743	687	156	69	27.1	74.3	1033	197	665	82	272	358	402	73.3	103	210	199	171	242	37	95.6	446	6.55	0.604	0.319	0.021	9.84	0.485	0.391	5.75	3.99	2.6	0.11	1.11	0.236	0.651
4	T3	9	1.32	58.2	15.6	111	0.841	2.12	0.025	0.135	20.5	45.2	2.18	6126	299	118	5.71	50.6	35.5	491	242	398	68.2	234	220	384	43	81.4	193	112	105	131	15	55.7	308	8.25	0.588	0.226	0.055	27	0.977	0.562	15.6	10.5	9	0.328	3.12	0.219	0.702
4	T4	7.39	1.82	99.7	13.4	121	1.11	1.6	0.011	0.129	21.8	41.5	2.53	5902	427	126	6.05	57.7	47.5	522	361	490	72	277	250	394	41.1	97.6	180	141	121	191	17.2	70.5	318	6.66	0.535	0.238	0.028	36.6	1.14	0.673	21.3	12.7	11.5	0.533	4.29	0.204	0.672
4	T5	4.87	1.65	89.4	10.4	97.8	0.933	1.19	0.013	0.133	27.2	36.9	2.3	5665	314	141	7.26	57	60.4	632	303	530	78.1	278	268	451	43.9	110	168	187	114	153	12.1	95.4	328	4.76	0.393	0.186	0.046	30.8	1.11	0.7	16.2	13.7	17	0.638	5.49	0.226	0.638
6	T1	14.2	2.54	130	24.9	445	1.38	1.77	0.817	0.166	72.5	153	8.17	8469	606	92.2	67.2	50.6	75.1	893	616	786	53.2	265	372	295	36.4	119	117	186	136	187	36	56.7	447	4.24	0.513	0.294	0.041	17.1	1.15	0.62	9.06	14.1	8.96	0.401	4.67	0.262	0.701
6	T2	13.9	1.38	118	24.3	159	0.641	1.25	0.925	0.283	52.3	156	3.04	5945	325	118	49.6	27.7	61.7	597	441	532	51.6	238	248	265	33.9	92.1	118	144	118	141	13.8	52.7	343	4.81	0.573	0.207	0.038	25.3	1.05	0.717	13.4	12.9	9.76	0.414	5.2	0.207	0.7
6	T3	10.6	1.28	48.5	24.6	147	0.64	1.25	0.478	0.228	40.5	145	2.45	10210	273	90.9	31.8	14.9	38.6	435	169	480	65.1	240	213	187	24.4	59.8	123	103	96.1	104	10.4	43.7	242	4.52	1.03	0.252	0.071	20.5	0.895	0.539	15.3	12	12.2	0.392	5.2	0.202	0.495
6	T4	8.71	1.12	24.9	24.4	130	0.622	0.405	0.315	0.146	33.3	88.4	2.11	6396	143	113	34.6	13.9	38.9	369	73.4	547	66.4	270	210	261	34.2	51.5	150	106	95	141	20.1	77.7	183	7.1	1.82	0.162	0.075	27.1	1.31	0.763	27.2	17.7	21.5	0.541	8.05	0.252	0.574
6	T5	5.17	0.852	17	16.1	99.7	0.67	0.889	0.275	0.216	26.2	58.4	1.84	4886	106	106	37.2	7.7	50.1	271	58.5	516	62	228	198	300	39.2	69.2	104	115	70.1	228	21.7	91.1	203	2.78	1.01	0.166	0.049	28.1	1.25	0.652	23.2	14.1	15.1	0.464	6.28	0.203	0.559
7	T1	25.8	2.18	68.4	12.9	110	1.21	1.42	0.449	0.289	69.9	35.5	3.5	6433	353	231	64	24.9	52.7	669	254	949	73	341	477	495	54.7	169	144	193	200	156	57.1	95.5	458	4.8	0.821	0.223	0.051	30.4	0.951	0.807	14.4	8.52	4.3	0.247	3.25	0.306	0.919
7	T2	26	2.02	61	26.2	246	2.56	7.2	0.117	0.27	44.9	50.1	4.66	5939	521	155	58.8	29.4	82.6	1053	290	780	86	156	204	409	45.4	124	166	186	146	168	25.6	85.5	320	5.4	0.645	0.348	0.031	14.6	0.565	0.541	6.55	4.93	3	0.103	1.59	0.196	0.595
7	T3	17.9	1.53	25.5	21.5	232	1.35	3.23	0.063	0.167	27.9	75.1	3.87	5510	322	82.9	9.75	45.6	35.4	446	110	346	80.8	121	120	220	24.9	45.9	146	115	91.5	81.3	10	38.7	149	35.4	3.91	0.371	0.095	16.1	0.733	0.547	9.71	10.8	9.33	0.24	3.38	0.228	0.82
7	T4	15.2	1.3	19.4	15.3	158	1.25	2.5	0.014	0.165	22.9	45.9	2.83	6521	215	77.3	8.37	38.3	23.7	264	75.9	371	63.5	142	123	232	23.1	35.4	149	95.1	91.4	77.2	13.6	49.3	141	21.6	5	0.276	0.159	25.7	1.07	0.646	17.3	11.8	9.8	0.42	4.99	0.218	0.925
7	T5	11.5	1.45	30.6	12.1	109	0.934	2.13	0.072	0.197	24	46	2.87	5829	202	91.4	6.42	32	38.4	299	99.5	358	62.7	183	132	304	23.9	68.5	139	118	59	80.3	16.1	82.1	172	16.3	2.26	0.247	0.054	33.9	1.14	0.79	23	12.3	7.93	0.331	3.89	0.225	0.715
8	T1	16.7	2.05	38.8	14.6	127	1.33	1.64	0.089	0.197	63.9	17.3	3.36	6846	358	184	56.9	16.5	65.6	572	197	950	45.3	258	360	340	29.7	111	120	148	152	128	49.2	65.6	414	2.88	0.481	0.202	0.04	10.6	0.511	0.567	7.67	5.33	3.15	0.214	2.17	0.28	0.633
8	T2	19.6	2.36	57.9	16.1	180	1.23	2.03	0.129	0.249	44.9	30.9	3.95	4950	374	182	68.9	18.6	70.4	498	140	786	59	352	371	365	45.1	132	171	184	190	307	43.7	92.2	451	3.88	1.29	0.234	0.063	26.3	1.03	0.772	18.3	13.1	8.03	0.274	4.69	0.266	0.748
8	T3	16.2	1.46	40.4	12.3	141	0.901	0.973	0.085	0.154	32.3	24.6	2.32	9260	273	114	32.7	12.6	43.1	421	158	716	56	299	183	270	28.5	72.5	109	121	132	182	15.4	49.7	236	4.33	1.5	0.119	0.087	22.4	1.23	0.878	19.6	17.3	18.3	0.399	6.87	0.241	0.598
8	T4	5.88	0.465	7.54	5.54	53.9	0.46	0.546	0.08	0.049	14.6	9.66	0.909	3053	134	77.6	18.3	5.32	20.7	167	55	440	27.5	148	100	216	21.9	42.6	64.2	77	62.5	96.2	10.2	36.6	126	3.08	0.604	0.054	0.022	14.9	0.63	0.451	13	9.62	9.38	0.255	4.07	0.112	0.357
8	T5	10.9	1.34	20.7	11.8	104	0.693	1.18	0.119	0.148	36.7	23.4	1.85	6942	303	180	45	19.4	73.1	410	174	979	70.5	297	213	527	57.4	150	124	226	158	296	26.2	111	267	4.95	0.727	0.061	0.046	31.4	1.17	0.705	24.4	23.6	25	0.718	9.07	0.251	0.731
[truncated: 76 more columns]

## Sheet: CSF
PIG ID	Time point	Ac-Orn	ADMA	alpha-AAA	Carnosine	Creatinine	Kynurenine	Taurine	H1	Ala	Arg	Asn	Cit	Gln	Gly	His	Ile	Lys	Orn	Phe	Ser	Thr	Tyr	Val	PC aa C30:2	PC aa C32:1	PC aa C34:1	PC aa C34:2	PC aa C34:4	PC aa C36:1	PC aa C36:2	PC aa C36:3	PC aa C36:4	PC aa C36:5	PC aa C38:3	PC aa C38:4	PC aa C38:5	PC aa C38:6	PC aa C40:3	PC aa C40:4	PC aa C40:5	PC aa C42:5	PC ae C32:1	PC ae C34:1	PC ae C34:2	PC ae C34:3	PC ae C36:3	PC ae C36:4	PC ae C36:5
12	T1	5.6	1.21	47.3	2.42	123	2.13	42.3	5287	278	96.3	47	37.7	760	597	49.7	105	152	37.7	63.7	124	191	42	166	0.007	0.395	6.49	2.19	0.003	2.08	3.49	0.96	1.14	0.146	0.511	2.76	1.03	0.564	0.014	0.075	0.562	0.011	0.127	0.501	0.236	0.072	0.127	0.203	0.107
12	T2	4.93	1.1	62	0.74	116	1.92	40.7	5201	223	91.3	38.7	32.4	680	497	47	105	140	41.3	63.7	115	157	39.3	165	0.019	0.243	3.91	1.29	0.003	1.07	1.75	0.476	0.558	0.077	0.272	1.38	0.555	0.332	0.0005	0.048	0.268	0.012	0.102	0.366	0.139	0.052	0.088	0.131	0.075
12	T4	3.21	0.743	27.4	0.008	84.7	1.83	44.7	3163	210	67.3	36.7	23.6	547	337	39.3	74.3	119	35	62.3	74.7	139	36	142	0.002	0.087	1.51	0.46	0.003	0.372	0.399	0.105	0.199	0.028	0.062	0.216	0.063	0.066	0.0005	0.015	0.033	0.01	0.026	0.125	0.045	0.02	0.031	0.04	0.024
14	T1	0.36	0.048	0.593	0.325	17	0.657	2	1167	9.53	5.93	1.92	1.33	169	5.33	2.81	2.05	9.13	1.09	2.13	15.5	17	3.07	4.13	0.004	0.118	1.56	0.845	0.012	0.49	0.853	0.241	0.31	0.032	0.093	0.804	0.144	0.102	0.011	0.035	0.107	0.001	0.03	0.108	0.055	0.018	0.027	0.028	0.016
14	T2	4.13	0.497	26.3	0.797	84.3	3.83	29.2	5487	96.3	43	19.2	16.3	703	130	27.7	41.7	82.3	15.3	26.9	81.7	117	24.5	81.7	0.006	0.423	6.53	2.72	0.033	2.41	3.94	0.906	1.32	0.077	0.328	3.81	0.801	0.337	0.017	0.189	0.49	0.008	0.128	0.423	0.16	0.045	0.092	0.112	0.088
14	T3	6.37	0.59	24	0.188	106	5.23	32.2	5835	111	44.7	22.5	19	783	176	29.9	52.7	93.7	26.7	37.7	94.3	120	26	102	0.004	0.287	5.68	1.47	0.016	1.26	1.59	0.439	0.777	0.041	0.167	1.42	0.345	0.153	0.018	0.085	0.203	0.009	0.104	0.377	0.132	0.016	0.067	0.092	0.078
14	T4	3.21	0.294	4.63	0.62	78.3	2.91	11.8	3512	59.7	18.4	12.2	8.1	663	70.3	17.8	20.3	53.7	7.43	38.3	57.3	43.7	11.9	33.3	0.005	0.166	2.85	0.602	0.003	0.491	0.437	0.161	0.222	0.022	0.091	0.327	0.092	0.105	0.0005	0.024	0.024	0.001	0.056	0.218	0.078	0.018	0.028	0.058	0.045
14	T5	0.747	0.084	1.91	0.193	30.9	0.957	4.43	1281	21.3	4.53	4.5	2.77	231	25.8	5.07	6.03	22.5	2.76	9.73	21	14.3	4	8.83	0.004	0.151	1.37	0.6	0.013	0.289	0.338	0.098	0.166	0.014	0.062	0.242	0.057	0.058	0.008	0.014	0.022	0.002	0.05	0.132	0.055	0.0055	0.02	0.032	0.019
16	T1	1.69	0.279	0.723	0.567	90	1.08	9.7	4251	52.7	36	9	9.23	640	15.5	9.3	8.4	45.7	3.07	8.03	87.7	48	5.4	13.1	0.005	0.271	4.13	0.449	0.003	0.647	0.424	0.14	0.255	0.024	0.084	0.309	0.086	0.083	0.007	0.027	0.039	0.002	0.082	0.274	0.064	0.025	0.029	0.067	0.027
16	T2	3.14	0.35	1.1	1.39	97.7	1.14	7.7	6341	55.7	42.7	14.2	10.5	860	15.7	16.3	12.6	54	5.07	22.5	124	105	13.1	20.8	0.01	0.395	6.74	0.543	0.003	0.795	0.53	0.16	0.354	0.032	0.103	0.335	0.141	0.119	0.019	0.035	0.042	0.001	0.104	0.374	0.112	0.0055	0.032	0.071	0.06
16	T3	1.7	0.184	0.48	0.49	58.7	0.63	4.5	3560	30.5	24.2	8.67	5.7	583	8.83	10.2	7.97	32	3.01	12.9	79	57.7	7.3	12	0.0005	0.319	4.9	0.415	0.008	0.537	0.382	0.09	0.238	0.021	0.05	0.245	0.083	0.098	0.0005	0.02	0.025	0.006	0.069	0.238	0.098	0.022	0.024	0.059	0.062
16	T4	2.33	0.234	0.47	0.203	83.7	0.79	6.37	4482	38.7	29.6	11.4	8.03	733	11.6	12.3	9.7	45.7	4.57	14.7	90.3	78.3	9.13	14.6	0.0005	0.3	5.98	0.56	0.003	0.718	0.584	0.165	0.279	0.02	0.084	0.393	0.094	0.14	0.01	0.027	0.044	0.004	0.091	0.326	0.131	0.0055	0.038	0.075	0.084
16	T5	2.18	0.246	0.357	0.099	124	1.65	8.37	6033	39.3	28.2	11.4	11.2	720	18.8	13.9	11.9	61.3	5	14.5	80	69.7	8.43	15.3	0.002	0.533	6.84	0.799	0.011	0.954	0.869	0.27	0.358	0.0045	0.126	0.416	0.121	0.125	0.016	0.042	0.043	0.001	0.224	0.74	0.273	0.057	0.076	0.164	0.159
18	T1	1.93	0.231	0.513	0.262	101	2.67	12.6	4314	58.7	43.7	10.3	9.5	833	12.3	15.2	13.5	73.7	3.57	12.4	82.3	46.7	10.7	21.1	0.005	0.485	5.76	0.628	0.003	0.952	0.774	0.192	0.477	0.054	0.13	0.801	0.262	0.19	0.017	0.031	0.087	0.001	0.103	0.358	0.097	0.036	0.038	0.068	0.055
18	T2	1.4	0.188	0.553	0.276	80.3	2.39	8.27	3705	37.7	33.3	10.3	9	723	8.47	13.3	9.4	56.3	2.91	13.9	67.7	73	12.5	16	0.0005	0.399	5.42	0.618	0.012	0.939	0.758	0.179	0.332	0.035	0.115	0.565	0.17	0.15	0.012	0.047	0.077	0.003	0.106	0.37	0.118	0.0055	0.036	0.053	0.062
18	T3	1.3	0.13	0.196	0.242	79	1.76	4.93	4399	24.9	25.5	8.4	6.4	697	6.23	12.5	10.5	47.3	2.16	13	53.7	60	9.47	15.1	0.01	0.196	3.9	0.414	0.003	0.567	0.459	0.125	0.222	0.018	0.056	0.237	0.09	0.103	0.0005	0.028	0.036	0.001	0.058	0.296	0.08	0.02	0.037	0.058	0.039
18	T4	1.61	0.134	0.329	0.026	74	1.82	5.57	4851	27.1	24.6	7.97	5.83	673	10.1	14.8	13.9	57	2.66	13.9	51.7	50.3	10.9	20.4	0.007	0.421	6.75	0.816	0.003	0.953	0.756	0.26	0.496	0.061	0.087	0.637	0.19	0.184	0.007	0.039	0.06	0.005	0.163	0.496	0.113	0.042	0.048	0.096	0.084
18	T5	1.09	0.122	0.247	0.008	70.7	1.5	4.27	3881	19.8	18.2	6.73	4.63	477	9.8	10	11.2	55	2.6	9.2	41	40.7	7.27	13.6	0.009	0.341	5.36	0.757	0.017	0.787	0.93	0.3	0.0075	0.0045	0.097	0.439	0.15	0.135	0.021	0.041	0.063	0.005	0.12	0.463	0.099	0.033	0.0065	0.143	0.0045
19	T2	1.59	0.166	0.633	0.206	18.3	0.437	3.83	808	51	18.4	8.57	6.2	176	71.7	6.43	22.5	25.6	4.93	10.3	19.3	18.7	7.07	31.1	0.012	0.126	3.25	1.71	0.038	1.32	2.09	0.54	1.02	0.088	0.368	2.73	0.717	0.281	0.026	0.084	0.363	0.001	0.088	0.376	0.171	0.07	0.093	0.147	0.093
20	T1	1.15	0.146	0.623	0.57	55.3	0.51	2.71	3132	46	16.7	5.83	5.83	573	21.7	5.67	6.57	22.9	2.54	6.13	58.7	60.7	5.67	6.37	0.002	0.096	2.3	0.375	0.003	0.435	0.329	0.139	0.179	0.033	0.053	0.246	0.073	0.063	0.0005	0.027	0.027	0.001	0.041	0.17	0.066	0.0055	0.02	0.037	0.031
20	T2	1.46	0.162	0.89	0.353	61.7	0.72	3.27	4176	53.7	25.5	6.97	7.1	707	29.8	7.83	8.6	29.8	3.47	8.37	78.3	66.3	7.37	8.77	0.002	0.177	3.21	0.45	0.003	0.645	0.496	0.123	0.19	0.025	0.094	0.35	0.091	0.089	0.0005	0.029	0.026	0.001	0.073	0.237	0.097	0.023	0.032	0.05	0.023
20	T3	2.01	0.203	3.21	0.427	82.7	1.37	5.43	3837	66.3	35.7	13.2	11.3	847	35.7	18.4	10.9	44	5.4	21.9	96.7	86.3	13.1	19.4	0.003	0.168	4.64	0.494	0.003	0.734	0.57	0.176	0.234	0.029	0.097	0.413	0.117	0.12	0.007	0.026	0.046	0.009	0.099	0.39	0.113	0.027	0.028	0.06	0.0045
20	T4	2.46	0.177	1.28	0.573	88	0.94	4.97	3089	42.3	18.9	9.67	13.5	860	15.1	19.2	7.67	30.4	3.1	28.7	72.3	63	9.77	13.8	0.004	0.198	3.25	0.303	0.003	0.561	0.396	0.079	0.14	0.011	0.077	0.167	0.07	0.074	0.0005	0.007	0.024	0.007	0.073	0.292	0.092	0.018	0.024	0.041	0.032
20	T5	2.36	0.149	1.4	0.327	87.7	1.13	4.9	3715	40.7	14.5	7.53	11.8	787	14.2	18.1	8.73	29.9	2.32	40.7	60.3	41.3	10.2	12.8	0.013	0.267	4.66	0.458	0.003	0.901	0.608	0.134	0.184	0.0045	0.09	0.244	0.082	0.066	0.0005	0.039	0.029	0.001	0.124	0.489	0.14	0.021	0.046	0.064	0.054
21	T1	1.18	0.309	1.13	0.5	98.7	1.89	7.53	4330	48	32.3	9.27	6.27	743	23.3	10.1	12.6	48.3	3.3	8.87	100	89	7.33	16.2	0.023	0.61	9.54	1.35	0.003	1.66	1.72	0.419	0.837	0.053	0.253	1.7	0.409	0.263	0.037	0.088	0.18	0.005	0.2	0.668	0.199	0.053	0.055	0.137	0.094
21	T2	0.803	0.218	1.33	0.067	71.3	1.46	6.43	2914	37	26.5	7.33	5.1	637	20.1	16.8	10.6	39	3.02	8.87	75.7	66	6.5	14.8	0.022	0.377	5.23	1.11	0.012	1.35	1.39	0.384	0.693	0.051	0.17	1.77	0.366	0.25	0.013	0.063	0.188	0.012	0.156	0.464	0.171	0.074	0.086	0.11	0.056
21	T3	1.01	0.219	0.653	0.016	77.7	1.64	4.77	3178	38.7	34	11.9	6.4	877	10.4	14	10.4	41	4.8	18.9	93	98.3	12.5	20.5	0.004	0.275	4.27	0.45	0.007	0.728	0.635	0.138	0.315	0.027	0.096	0.565	0.168	0.137	0.0005	0.039	0.052	0.004	0.086	0.33	0.094	0.038	0.027	0.06	0.048
21	T4	1.17	0.281	0.723	0.031	83.3	1.58	4.43	3114	37.3	31.3	12.1	6.9	917	10.1	14.7	11.7	42.7	7.6	25	89.3	89.3	13.5	21.1	0.002	0.217	3.9	0.375	0.003	0.519	0.443	0.129	0.207	0.0045	0.094	0.289	0.105	0.107	0.008	0.034	0.025	0.015	0.1	0.276	0.064	0.0055	0.03	0.058	0.033
21	T5	1.27	0.191	0.383	0.008	79.7	0.983	2.87	2694	27.9	16.6	9.4	6.07	887	7.13	12.1	10.6	38	3.67	29.1	59.7	44	9.43	15.9	0.002	0.295	4.07	0.552	0.009	0.595	0.516	0.128	0.231	0.0045	0.101	0.325	0.088	0.093	0.016	0.031	0.06	0.008	0.103	0.353	0.084	0.02	0.029	0.06	0.047
22	T1	4.47	0.847	7	8.63	69.3	1.41	15.4	5197	294	92.3	32.4	26.9	563	390	31.4	106	142	38.7	43.3	79.3	70.3	37.3	127	0.021	0.67	9.48	4.52	0.051	3.2	5.91	1.58	2.87	0.22	0.704	8.54	2	0.983	0.001	0.23	1.02	0.028	0.272	0.91	0.544	0.17	0.278	0.41	0.241
22	T2	0.162	0.04	0.137	0.187	3.77	0.109	0.49	151	9.47	3.67	1.17	0.777	19.9	10.6	1.05	2.89	5.53	1.2	1.43	1.98	2.07	1.25	4.33	0.0005	0.044	0.84	0.417	0.003	0.337	0.539	0.157	0.264	0.0045	0.053	0.588	0.128	0.083	0.0005	0.028	0.067	0.001	0.038	0.069	0.045	0.043	0.0065	0.04	0.015
22	T3	7.1	1.54	65.3	0.089	103	2.77	21.4	7815	370	134	56.7	49.7	693	453	55.3	192	163	69	82	109	161	73.7	196	0.037	0.565	10.2	4.49	0.041	3.13	5.36	1.42	2.65	0.196	0.605	6.85	1.93	0.734	0.025	0.116	0.636	0.001	0.273	1.07	0.861	0.256	0.376	0.579	0.348
22	T4	0.82	0.148	3.67	0.593	18.6	0.407	3.23	878	40	19.8	6.13	5.47	84	87	9.6	27.8	49.3	9.2	12.1	14.2	21.5	9.57	35	0.007	0.04	0.716	0.291	0.003	0.174	0.224	0.062	0.122	0.025	0.036	0.184	0.051	0.049	0.0005	0.014	0.019	0.001	0.025	0.058	0.025	0.0055	0.019	0.037	0.0045
22	T5	3.77	0.8	11.1	0.132	88	2.39	11.3	5583	233	84.3	34.3	36.3	410	480	63	138	174	45.3	60.3	83	143	58.3	155	0.003	0.159	2.85	0.752	0.003	0.402	0.66	0.163	0.328	0.044	0.068	0.48	0.126	0.116	0.0005	0.029	0.066	0.001	0.11	0.232	0.104	0.028	0.029	0.084	0.072
23	T1	5.27	1.02	37.3	5.07	64.7	1.05	39	5521	208	72.7	40	23.8	573	410	24.7	159	143	33.3	49.7	69.7	102	40.3	178	0.004	1.5	16.6	6.75	0.043	6.49	9.8	2.22	4.39	0.235	1.32	10.3	1.92	0.9	0.058	0.346	1.07	0.028	0.704	2.13	0.923	0.187	0.317	0.517	0.524
23	T2	3.77	0.7	22.9	1.02	62.7	1.33	28.2	5379	154	62.7	31.4	17.7	610	309	21.7	119	136	23.3	40	72	82.3	30.6	148	0.039	1.01	10.7	3.88	0.032	4.5	6.06	1.23	2.85	0.13	0.961	8.25	1.37	0.651	0.034	0.254	0.642	0.024	0.374	1.36	0.455	0.13	0.217	0.419	0.321
23	T3	3.31	0.68	21.7	0.673	83.7	1.09	52.3	4744	149	80.7	30.3	20.1	643	289	14.3	98.3	136	32.8	54	74	110	33.7	134	0.004	0.358	5	0.689	0.021	1.08	0.985	0.226	0.557	0.028	0.205	0.918	0.218	0.174	0.0005	0.052	0.078	0.006	0.146	0.43	0.156	0.028	0.041	0.102	0.091
23	T4	2.44	0.477	12.9	0.527	65.3	0.933	34.7	3387	119	34.3	20.3	14.4	463	277	10.7	85	113	40.7	44	48.7	83.7	23.3	100	0.009	0.217	3.67	0.805	0.003	0.634	0.767	0.202	0.347	0.021	0.089	0.533	0.115	0.107	0.025	0.007	0.056	0.006	0.107	0.301	0.107	0.035	0.048	0.069	0.072
23	T5	0.012	0.04	0.2	0.05	2.15	0.083	0.094	5.5	0.315	0.129	0.123	0.5	0.953	0.513	0.06	0.25	0.473	0.229	0.101	0.317	0.19	0.246	0.249	0.0005	0.037	0.302	0.145	0.014	0.101	0.167	0.074	0.0075	0.0045	0.012	0.025	0.024	0.048	0.0005	0.007	0.003	0.001	0.0035	0.028	0.014	0.0055	0.0065	0.0115	0.009
24	T1	0.557	0.094	1.65	0.347	18.8	0.463	3.8	954	18.4	10.7	3.47	3.26	162	30.6	2.56	9.77	13.7	2.57	4.07	16.5	9.9	2.91	13.3	0.022	0.208	2.96	1.37	0.016	1.12	1.88	0.409	0.751	0.054	0.224	2.53	0.454	0.277	0.01	0.081	0.248	0.001	0.129	0.326	0.18	0.084	0.065	0.11	0.095
24	T2	1.37	0.223	1.35	0.106	64	1.77	5.5	4231	47.7	34	9.33	7	660	31.1	7.87	13.3	45	4.2	11.1	65.3	41.3	8.47	17.2	0.012	0.206	3.4	0.471	0.003	0.535	0.618	0.151	0.46	0.017	0.087	0.598	0.135	0.096	0.018	0.02	0.098	0.001	0.075	0.225	0.078	0.026	0.037	0.064	0.043
24	T3	1.54	0.192	1.25	0.081	63.7	2.04	5.33	3805	38	31.7	11.7	7.03	787	19.1	11.1	10.6	42	3.7	17.3	63.7	57	11.4	17	0.002	0.159	2.49	0.284	0.003	0.392	0.303	0.069	0.135	0.013	0.056	0.184	0.064	0.049	0.0005	0.007	0.014	0.001	0.053	0.189	0.046	0.0055	0.0065	0.049	0.028
24	T4	4	0.45	1.15	0.257	102	1.39	5.83	4611	39.7	30.8	14	13.4	1043	14.8	20	15	60.3	3.57	41.7	65.7	44.3	15.5	19.3	0.008	0.265	3.97	0.358	0.009	0.583	0.427	0.084	0.21	0.017	0.072	0.272	0.086	0.091	0.0005	0.048	0.029	0.001	0.095	0.348	0.097	0.021	0.04	0.048	0.078
24	T5	2.83	0.245	1.58	0.116	75.3	1.28	3.8	3689	30.9	22.8	11.6	8.6	890	14.3	16.7	13.9	48.7	2.88	38.7	57.3	30.8	13.5	16.8	0.003	0.182	2.73	0.251	0.003	0.42	0.34	0.081	0.165	0.009	0.057	0.195	0.063	0.084	0.0005	0.016	0.014	0.01	0.096	0.233	0.069	0.0055	0.026	0.055	0.038
3	T1	2.87	0.333	4.03	1.82	101	1.5	11.6	6494	90	53.3	12.1	13	870	30.3	14.2	24.9	81.3	9.9	18.8	105	80.3	16	37.3	0.01	0.543	8.46	1.76	0.018	1.45	1.5	0.36	0.791	0.097	0.224	1.8	0.519	0.411	0.013	0.038	0.257	0.008	0.14	0.539	0.184	0.0055	0.047	0.159	0.11
3	T2	4.53	0.58	18.7	2.34	124	2.49	22.6	8837	148	75.7	22.4	24.1	1053	100	28.1	59	106	17.1	39	129	126	31.9	94.7	0.009	0.537	9.91	1.11	0.003	1.43	1.37	0.373	0.872	0.097	0.214	1.6	0.461	0.342	0.0005	0.064	0.225	0.001	0.165	0.593	0.19	0.055	0.073	0.109	0.122
3	T3	6.6	0.43	5.03	1.85	140	1.6	18.1	5459	70.3	48.3	15.5	17.9	1237	40.3	25.4	24	99.7	7.87	55.7	96.3	71.3	20.7	45	0.0005	0.401	6.88	0.494	0.003	0.726	0.604	0.165	0.368	0.037	0.109	0.385	0.165	0.156	0.0005	0.035	0.034	0.007	0.12	0.438	0.118	0.037	0.029	0.092	0.092
3	T4	19	0.843	50.3	0.287	116	3.7	3.4	11	800	2.63	319	46.3	0.9	410	1.59	45.3	5.5	60.3	40	3.5	0.667	0.703	208	0.088	0.015	1.68	0.864	0.003	1.29	0.55	0.104	0.032	0.013	0.825	0.134	0.066	0.036	0.019	0.015	0.007	0.001	0.092	0.279	0.093	0.0055	0.0065	0.023	0.023
3	T5	2.04	0.186	2.18	0.637	73.3	0.68	7.73	4158	44.7	21.3	7.2	6.17	750	28.8	11.6	16.1	69.7	3.53	23.3	66	36.7	9.7	17.5	0.0005	0.258	4.23	0.352	0.007	0.514	0.472	0.127	0.278	0.019	0.07	0.222	0.089	0.105	0.0005	0.026	0.027	0.001	0.071	0.276	0.074	0.016	0.028	0.072	0.041
4	T1	0.011	0.04	0.2	0.008	2.11	0.093	0.047	6.53	0.123	0.09	0.092	0.5	0.238	0.132	0.038	0.25	0.125	0.092	0.026	0.116	0.043	0.181	0.036	0.003	0.03	0.102	0.033	0.003	0.033	0.016	0.021	0.015	0.0045	0.012	0.025	0.008	0.018	0.0005	0.007	0.007	0.001	0.007	0.028	0.007	0.0055	0.0065	0.0115	0.009
4	T2	0.92	0.197	0.897	0.144	78.3	1.07	5.53	6151	55.3	37.7	9.73	7.83	750	23	10.9	8.63	56.3	5.43	13.5	90.3	109	9.27	16.6	0.005	0.201	2.66	0.445	0.003	0.545	0.565	0.131	0.289	0.038	0.108	0.741	0.172	0.102	0.0005	0.023	0.107	0.001	0.044	0.236	0.09	0.024	0.043	0.041	0.057
4	T3	1.57	0.295	0.877	0.257	105	0.823	5.33	3748	62.3	39.3	14.5	12.9	970	18	18.2	13.6	68	6.3	28.7	118	136	13.2	27.6	0.007	0.299	4.64	0.38	0.003	0.682	0.457	0.121	0.243	0.031	0.1	0.351	0.107	0.084	0.006	0.035	0.044	0.017	0.119	0.343	0.117	0.032	0.041	0.059	0.065
4	T4	1.82	0.34	0.71	0.35	112	0.793	4.7	5577	58	31.2	13.2	11.2	957	14.8	18.7	19.4	80.3	5.8	33.2	102	106	12.9	28	0.001	0.429	5.04	0.446	0.01	0.617	0.522	0.123	0.282	0.021	0.096	0.262	0.118	0.07	0.01	0.03	0.04	0.005	0.105	0.4	0.147	0.032	0.041	0.066	0.075
4	T5	1.5	0.235	0.667	0.23	91.7	0.94	3.9	5722	50.3	29.8	12.8	10.4	1203	11.9	20.1	24.1	78.3	5.67	34.3	109	108	16.3	29	0.008	0.206	4.29	0.355	0.018	0.558	0.429	0.097	0.208	0.025	0.076	0.207	0.094	0.078	0.014	0.025	0.019	0.001	0.102	0.314	0.094	0.025	0.034	0.068	0.049
6	T1	0.46	0.113	0.14	0.513	38	0.36	1.73	2314	42.7	12.8	4.03	3.4	397	4.87	1.83	3.4	27.7	1.89	2.08	30.4	38.7	1.76	4.33	0.004	0.108	2.01	0.175	0.003	0.259	0.21	0.042	0.085	0.009	0.038	0.099	0.035	0.036	0.01	0.007	0.017	0.004	0.031	0.145	0.049	0.0055	0.015	0.026	0.011
6	T2	0.67	0.156	0.213	0.249	60.7	0.673	2.56	4391	65	22.5	7.17	4.73	563	10.2	5.07	3.9	37.3	2.94	3.7	51	59	3.16	6.83	0.0005	0.162	2.36	0.293	0.003	0.402	0.29	0.07	0.17	0.024	0.059	0.264	0.061	0.078	0.017	0.014	0.028	0.005	0.055	0.149	0.054	0.015	0.026	0.03	0.021
6	T3	0.75	0.106	0.18	0.443	47.7	0.51	2.53	3226	19.6	17.9	4.4	3.4	510	5.3	6.17	5.47	28.3	2.09	6.57	36.7	34.7	3.6	6.47	0.003	0.232	3.78	0.536	0.003	0.639	0.548	0.11	0.326	0.021	0.098	0.436	0.149	0.138	0.0005	0.039	0.041	0.001	0.055	0.24	0.084	0.011	0.016	0.062	0.054
6	T4	1.37	0.275	0.279	1.01	81	2.12	5.3	5472	41.3	44	14.8	6.63	783	11.1	19.9	26.4	74	4.03	28.9	88.7	81.7	17.6	23.6	0.005	0.514	6.51	0.801	0.003	0.85	0.791	0.225	0.367	0.026	0.12	0.373	0.159	0.164	0.01	0.036	0.035	0.001	0.122	0.448	0.122	0.024	0.049	0.106	0.06
6	T5	0.443	0.085	0.22	0.433	41.7	1	2.98	2094	13	11	4.67	2.96	400	7.83	6.37	7.5	35.7	7.73	8.13	32	55.3	7.13	5.5	0.005	0.208	3.15	0.721	0.003	0.477	0.592	0.182	0.296	0.032	0.096	0.355	0.128	0.095	0.0005	0.026	0.046	0.003	0.081	0.269	0.089	0.026	0.046	0.058	0.043
7	T1	9.77	0.96	14.9	3.22	79	0.913	12	3736	212	93.3	34	22.1	590	467	28.2	99.7	142	39.3	46.7	80.7	63.7	34.7	137	0.015	0.521	5.78	2.65	0.043	1.74	3.07	0.975	1.29	0.112	0.436	3.18	0.797	0.301	0.02	0.115	0.406	0.001	0.181	1.02	0.673	0.115	0.375	0.32	0.152
7	T2	3.93	0.463	18.2	1.04	65.7	1.08	6.43	2554	103	55.3	19	13.6	473	174	17.7	47	90.7	25.3	27.5	60	64.3	17.7	79.3	0.011	0.155	2.11	0.773	0.015	0.616	0.767	0.171	0.338	0.027	0.108	0.98	0.212	0.111	0.0005	0.054	0.103	0.002	0.056	0.255	0.132	0.04	0.042	0.1	0.057
7	T4	0.903	0.1	3.08	0.293	13.3	0.323	1.72	398	24	12.2	4.13	2.9	109	38.7	4.73	9.13	22.1	5.13	7.47	9.93	12.4	4.33	17.6	0.008	0.037	0.629	0.243	0.003	0.148	0.146	0.076	0.082	0.01	0.024	0.09	0.041	0.056	0.0005	0.007	0.02	0.001	0.018	0.056	0.027	0.023	0.0065	0.023	0.0045
8	T1	1.69	0.2	0.38	0.282	79	0.973	4.63	5577	43.3	35.7	8.7	8.3	777	32.9	5	11.1	45.3	5	8.9	84	34	5	18.9	0.013	0.174	3.07	0.426	0.003	0.427	0.392	0.132	0.208	0.025	0.091	0.272	0.101	0.078	0.0005	0.031	0.037	0.001	0.073	0.189	0.064	0.0055	0.025	0.048	0.0045
8	T2	1.23	0.209	0.47	0.028	78.3	0.943	4.77	5261	40.3	35	8.8	7.53	657	21.8	5.1	6.93	48.3	4	7.93	72	38.7	5.2	12.4	0.003	0.15	2.87	0.534	0.011	0.573	0.536	0.165	0.322	0.033	0.117	0.644	0.197	0.116	0.0005	0.033	0.092	0.001	0.046	0.191	0.069	0.014	0.031	0.039	0.05
8	T3	1.85	0.282	0.5	0.07	110	1.4	5.03	6932	48.3	42.7	12.6	10.1	853	15.4	9.37	13.5	70.3	5.23	17.1	113	133	9.97	17.9	0.004	0.179	2.5	0.325	0.008	0.374	0.304	0.128	0.2	0.016	0.054	0.221	0.081	0.082	0.0005	0.015	0.021	0.001	0.039	0.183	0.049	0.021	0.019	0.046	0.038
8	T4	1.79	0.199	0.413	0.008	95.3	1.19	3.97	7949	39.3	35.3	9.93	7.9	800	13.7	9	13.6	68	4.57	15.6	99.7	134	7.9	14.8	0.0005	0.15	2.14	0.338	0.003	0.267	0.31	0.082	0.168	0.022	0.035	0.198	0.061	0.071	0.0005	0.007	0.024	0.001	0.051	0.131	0.056	0.017	0.009	0.044	0.0045
8	T5	1.06	0.164	0.284	0.008	80.3	0.78	3.57	4929	32.4	24.8	7.33	5.83	600	12.9	7.17	9.63	61	3.1	10.6	83	90	6.8	7.6	0.006	0.203	2.35	0.361	0.003	0.35	0.299	0.092	0.149	0.017	0.074	0.153	0.064	0.067	0.008	0.007	0.014	0.001	0.049	0.252	0.064	0.021	0.033	0.038	0.028
[truncated: 9 more columns]

## Sheet: legend
Pig_number	Group
2	1		1, sepsis; 2, control
3	1
4	1
7	1
12	1
14	1
20	1
21	1
24	1
25	1
6	2
8	2
10	2
11	2
16	2
18	2
19	2
22	2
23	2
27	2
